# Supplementary material for: Depletion of MOB1A/B causes intestinal epithelial degeneration by suppressing Wnt activity and activating BMP/TGF-β signaling
Source: Cell Death Dis. 2018 Oct 22;9(11):1083. doi: 10.1038/s41419-018-1138-0 (PMC6197243; doi:10.1038/s41419-018-1138-0)
Supplement: Supplementary file 1 — Supplementary table 1 [file 41419_2018_1138_MOESM1_ESM.xlsx]

## Sheet: Sheet1
Supplementary Table 1
	Viable pups
genotype	Mob1af/+; Mob1b-/- ; Villin-Cre	Mob1af/f; Mob1b-/- ; Villin-Cre
pups	26	0
