# Supplementary material for: Depletion of MOB1A/B causes intestinal epithelial degeneration by suppressing Wnt activity and activating BMP/TGF-β signaling
Source: Cell Death Dis. 2018 Oct 22;9(11):1083. doi: 10.1038/s41419-018-1138-0 (PMC6197243; doi:10.1038/s41419-018-1138-0)
Supplement: Supplementary file 2 — Supplementary table 2 [file 41419_2018_1138_MOESM2_ESM.xlsx]

## Sheet: Sheet1
Supplementary Table 2
anti-	manufacturer	order number	dilution
ChromograninA	Abcam	ab15160	1:1000
Lysozyme	DAKO	A0099	1:1000
Ki67	Abcam	ab15580	1:1000
YAP	Cell Signaling Technology	#14074	1:400
CD44	BD Biosciences	550538	1:100
β-catenin	BD Biosciences	610153	1:1000
TAZ	Sigma	HPA007415	1:200
