# Supplementary material for: Depletion of MOB1A/B causes intestinal epithelial degeneration by suppressing Wnt activity and activating BMP/TGF-β signaling
Source: Cell Death Dis. 2018 Oct 22;9(11):1083. doi: 10.1038/s41419-018-1138-0 (PMC6197243; doi:10.1038/s41419-018-1138-0)
Supplement: Supplementary file 3 — Supplementary table 3 [file 41419_2018_1138_MOESM3_ESM.xlsx]

## Sheet: Sheet1
Supplementary Table 3
anti-	manufacturer	order number	dilution	incubation condition
YAP	Cell Signaling Technology	#4912	1:1000	5% skim milk in TBST
phospho-YAP	Cell Signaling Technology	#4911	1:2000	TBST
TAZ	Cell Signaling Technology	#4883	1:2000	5% skim milk in TBST
MOB1A/B	Cell Signaling Technology	#13730	1:1000	TBST
GAPDH	Santa Cruz Biotechnology	sc32233	1:5000	5% skim milk in TBST
phospho-SMAD1/5	Cell Signaling Technology	#9516	1:1000	5% BSA in TBST
SMAD4	Cell Signaling Technology	#38454	1:1000	5% BSA in TBST
SMAD1	Cell Signaling Technology	#6944	1:1000	5% BSA in TBST
phospho-SMAD2	Cell Signaling Technology	#3108	1:1000	TBST
phospho-SMAD3	Cell Signaling Technology	#9520	1:1000	TBST
SMAD2	Cell Signaling Technology	#5339	1:1000	5% BSA in TBST
SMAD2/3	Cell Signaling Technology	#8685	1:2000	5% skim milk in TBST
β-catenin	BD Biosciences	610153	1:5000	5% skim milk in TBST
Active-β-catenin	Cell Signaling Technology	#19807	1:1000	5% skim milk in TBST
