# Supplementary material for: Depletion of MOB1A/B causes intestinal epithelial degeneration by suppressing Wnt activity and activating BMP/TGF-β signaling
Source: Cell Death Dis. 2018 Oct 22;9(11):1083. doi: 10.1038/s41419-018-1138-0 (PMC6197243; doi:10.1038/s41419-018-1138-0)
Supplement: Supplementary file 4 — Supplementary table 4 [file 41419_2018_1138_MOESM4_ESM.xlsx]

## Sheet: Sheet1
Supplementary Table 4
gene	forward primer (5′ to 3′)	reverse primer (5′ to 3′)	amplicon size
Yap	ACCCTCGTTTTGCCATGAAC	TTGTTTCAACCGCAGTCTCTC	176 bp
Taz	CATGGCGGAAAAAGATCCTCC	GTCGGTCACGTCATAGGACTG	242 bp
Lgr5	CCTACTCGAAGACTTACCCAGT	GCATTGGGGTGAATGATAGCA	165 bp
Ascl2	CACCAGAACTCGTAGCAGGG	AGCAATTCCGGAGACGCTTG	139 bp
Olfm4	TGATCAAGCTGGAAGTGAAGGA	CTCCAGCTTCTCTACCAAGAGG	134 bp
Atoh1	GTATCTGCTGCATTCTCCCGA	GCACAGCTGTTCCCGTACTT	148 bp
Bmp2	TGTGGGCCCTCATAAAGAAGCAGA	AGCAAGCTGACAGGTCAGAGAACA	165 bp
Tgfbr2	CCGCTGCATATCGTCCTGTG	AGTGGATGGATGGTCCTATTACA	131 bp
Muc2	CTGACCAAGAGCGAACACAA	CATGACTGGAAGCAACTGGA	282 bp
Ctgf	GGACACCTAAAATCGCCAAGC	ACTTAGCCCTGTATGTCTTCACA	75 bp
Cyr61	GTAAGGTCTGCGCTAAACAACTC	CAGATCCCTTTCAGAGCGGT	115 bp
Cd44	TCGATTTGAATGTAACCTGCCG	TGCATGTTTCAAAACCCTTGC	168 bp
Axin2	TCCGGCTATGTCTTTGCACC	TACTCCCCATGCGGTAAGGA	130 bp
Mob1a	TCGGAAGTGGCAATCTGAGG	CAGCTTGCCTCAGTGCAGAA	145 bp
Mob1b	CTACGGATGGCTGTCATGCT	GACATCACCGGACAGCTCTC	143 bp
Egf	AGCATCTCTCGGATTGACCCA	AGAGTTTTCCTTAACGGGACAGG	158 bp
Areg	AACGGTGTGGAGAAAAATCC	TTGTCCTCAGCTAGGCAATG	243 bp
Ereg	AACTGTTCACCAACCCTTGA	CCTTGTCCGTAACTTGATGG	213 bp
Gapdh	TGTCGTGGAGTCTACTGGTGTC	GCTAAGCAGTTGGTGGTGCAGG	192 bp
