# Supplementary material for: Depletion of MOB1A/B causes intestinal epithelial degeneration by suppressing Wnt activity and activating BMP/TGF-β signaling
Source: Cell Death Dis. 2018 Oct 22;9(11):1083. doi: 10.1038/s41419-018-1138-0 (PMC6197243; doi:10.1038/s41419-018-1138-0)
Supplement: Supplementary file 5 — Supplementary table 5 [file 41419_2018_1138_MOESM5_ESM.xlsx]

## Sheet: Sheet1
Supplementary Table 5
gene	forward primer (5′ to 3′)	reverse primer (5′ to 3′)	amplicon size
Mob1a	TATGTTGCCTGAGGGAGAGG	ACAGCTTGCTTCAGTGCAGA	118 bp
Mob1b	GCTTCAGGAGGAAGCACATC	CAGTTCTTGGAGTGGTGCAA	106 bp
Bmp2	GTATCGCAGGCACTCAGGTC	AAACTCCTCCGTGGGGATAG	187 bp
Tgfbr2	GTAGCTCTGATGAGTGCAATGAC	CAGATATGGCAACTCCCAGTG	132 bp
Cyr61	CCTTGTGGACAGCCAGTGTA	ACTTGGGCCGGTATTTCTTC	127 bp
Ankrd1	AGTAGAGGAACTGGTCACTGG	TGGGCTAGAAGTGTCTTCAGAT	138 bp
Gapdh	CTCCAAAATCAAGTGGGGCG	GGGCAGAGATGATGACCCTT	125 bp
